# Supplementary material for: Isolation and Functional Characterization of a Constitutive Promoter in Upland Cotton (Gossypium hirsutum L.)
Source: Int J Mol Sci. 2024 Feb 5;25(3):1917. doi: 10.3390/ijms25031917 (PMC10855717; doi:10.3390/ijms25031917)
Supplement: Supplementary file 1 [file ijms-25-01917-s001.zip]

Archive with 1 entries (1 files):
- ijms-2783236-supplementary.pdf
